# Supplementary material for: Topical Glucocorticosteroids for Proactive Therapy of Acute Radiation-Induced Skin Injury in Head and Neck Cancer: A Systematic Review and Meta-Analysis with Trial Sequential Analysis
Source: Biomedicines. 2026 Apr 21;14(4):942. doi: 10.3390/biomedicines14040942 (PMC13113669; doi:10.3390/biomedicines14040942)
Supplement: Supplementary file 1 [file biomedicines-14-00942-s001.zip]

Archive with 1 entries (1 files):
- biomedicines-4192511-supplementary.pdf
